# Supplementary material for: Deglycosylated Azithromycin Attenuates Bleomycin-Induced Pulmonary Fibrosis via the TGF-β1 Signaling Pathway
Source: Molecules. 2021 May 10;26(9):2820. doi: 10.3390/molecules26092820 (PMC8126120; doi:10.3390/molecules26092820)
Supplement: Supplementary file 1 [file molecules-26-02820-s001.zip]

Archive with 1 entries (1 files):
- molecules-1185415-supplementary.pdf
